# Supplementary material for: Variability in the Chemical Composition of a New Aromatic Plant Artemisia balchanorum in Southern Russia
Source: Plants (Basel). 2021 Dec 21;11(1):6. doi: 10.3390/plants11010006 (PMC8747407; doi:10.3390/plants11010006)
Supplement: Supplementary file 1 [file plants-11-00006-s001.zip]

Archive with 1 entries (1 files):
- plants-1450074-supplementary.pdf
